# Supplementary material for: Functional characterization in Caenorhabditis elegans of transmembrane worm-human orthologs
Source: BMC Genomics. 2004 Nov 8;5:85. doi: 10.1186/1471-2164-5-85 (PMC533873; doi:10.1186/1471-2164-5-85)
Supplement: Additional File 1 — Primer sequences used in RNAi and gene expression studies. [file 1471-2164-5-85-S1.xls]

## Sheet: RNAi screen
Primers used in RNAi studies
U = upstream primer
D = downstream primer
uppercase = XmaI site
Gene specific primers:
C30H6.2U	5'-tcccCCCGGGatgatgtccgaaggtcctgt-3'
C30H6.2D	5'-tcccCCCGGGtcagatgtgaaagctataat-3'
C36B1.12U	5'-tcccCCCGGGatgacaatacctatccctat-3'
C36B1.12D	5'-tcccCCCGGGttacactgttacaggaggat-3'
C54H2.5U	5'-tcccCCCGGGatgaaccagttccgggctcc-3'
C54H2.5D	5'-tcccCCCGGGctaccatcttttcttgtagt-3'
D2013.10U	5'-tcccCCCGGGatggaaacaaaatcatccca-3'
D2013.10D	5'-tcccCCCGGGttaatccgatttgagcttct-3'
F08F1.7U	5'-tcccCCCGGGatgcccaaaacgacgaggat-3'
F08F1.7D	5'-tcccCCCGGGttagtcaaccttaccagatc-3'
F14F3.3U	5'-tcccCCCGGGatgcgtccgcaaacacgtca-3'
F14F3.3D	5'-tcccCCCGGGctattccgatttttgagctt-3'
F40F9.1U	5'-tcccCCCGGGatgtcgtacaatcaacagcc-3'
F40F9.1D	5'-tcccCCCGGGttagtcgctggatccgaaca-3'
F40F9.2U	5'-tcccCCCGGGatggagcaaggatatggagc-3'
F40F9.2D	5'-tcccCCCGGGctaacgacctcttccaaaga-3'
H13N06.5U	5'-tcccCCCGGGatgtctttattacttgaaaa-3'
H13N06.5D	5'-tcccCCCGGGttactcataaatagcaatga-3'
R155.1U	5'-tcccCCCGGGatgggcgtagtcggagcact-3'
R155.1D	5'-tcccCCCGGGttagagctctttcttgactt-3'
T01D3.5U	5'-tcccCCCGGGatggagggggtaagtttcct-3'
T01D3.5D	5'-tcccCCCGGGtcaatgagagtgaccagaag-3'
T04A8.12U	5'-tcccCCCGGGatgaagattctccttaacct-3'
T04A8.12D	5'-tcccCCCGGGttacgtatccttatcgattt-3'
T11F9.2U	5'-tcccCCCGGGatgataatcatgagaaagtt-3'
T11F9.2D	5'-tcccCCCGGGtcaaaagtccacagagttca-3'
T28F3.3U	5'-tcccCCCGGGatgcgattgcaacttgtcgc-3'
T28F3.3D	5'-tcccCCCGGGttaaaacgtattttttcgat-3'
Y6B3B.10U	5'-tcccCCCGGGatgcttggacctgaatacaa-3'
Y6B3B.10D	5'-tcccCCCGGGttacacgttcttcggtttaa-3'
ZK721.1U	5'-tcccCCCGGGatgaggacctcacaggcgat-3'
ZK721.1D	5'-tcccCCCGGGctagaaaactcgaattgtat-3'
ZK858.6U	5'-tcccCCCGGGatgatcgccttcacacactt-3'
ZK858.6D	5'-tcccCCCGGGttaatcgattttgacggctg-3'
Splice Leader specific primers:
SL1U	5'-tcccCCCGGGtttaattacccaagtttgag-3'
SL2U	5'-tcccCCCGGGttttaacccagttactcaag-3'
Vector specific primers for sequencing:
L4440U	5'-tttcctgcgttatcccctgattctg-3'
L4440D	5'-ctgcaaggcgattaagttgggtaac-3'

## Sheet: Transgenic GFP fusions
Primers used for constructing transcriptional GFP fusions
uppercase = vector sequence
Vector specific primers:
(pPD95-67 (Fire lab); NLS, GFP and unc-54 3'UTR is amplified).
95-67-C	5'-AGCTTGCATGCCTGCAGGTCGACT-3'
95-67-D	5'-AAGGGCCCGTACGGCCGACTAGTAGG-3'
95-67-D*	5'-GGAAACAGTTATGTTTGGTATATTGGG-3'
Gene specific primers:
C30H6.2-A	5'-ttcatcggctcctcttcg-3'
C30H6.2-A*	5'-ctgaaaattgtatgttggggaaa-3'
C30H6.2-B	5'-AGTCGACCTGCAGGCATGCAAGCTaccttcggacatgattttatgtag-3'
C36B1.12-A	5'-caatcgctgagccacaattt-3'
C36B1.12-A*	5'-gctgagccacaatttcatcc-3'
C36B1.12-B	5'-AGTCGACCTGCAGGCATGCAAGCTtgattgagatcgttggtctga-3'
C54H2.5-A	5'-tgtcaggaataggatagattcca-3'
C54H2.5-A*	5'-ggaataggatagattccatctcg-3'
C54H2.5-B	5'-AGTCGACCTGCAGGCATGCAAGCTcggaactggttgattttcca-3'
D2013.10-A	5'-tctcaaaatgcccatccttc-3'
D2013.10-A*	5'-tgacaggttgtcctgaatagtgat-3'
D2013.10-B	5'-AGTCGACCTGCAGGCATGCAAGCTtctgaatgttaaattcttttgtgc-3'
F08F1.7-A	5'-aaaaagcccacatgttcacc-3'
F08F1.7-A*	5'-ccacatgttcacccagaaaa-3'
F08F1.7-B	5'-AGTCGACCTGCAGGCATGCAAGCTgcgagttttggaggaaagtg-3'
F14F3.3-A	5'-cgtacttcgtttcagctgtcc-3'
F14F3.3-A*	5'-ccattatgtccgtgttgcag-3'
F14F3.3-B	5'-AGTCGACCTGCAGGCATGCAAGCTtgtttgcggacggattactac-3'
F40F9.1-A	5'-taaatttcagggcatttgtcg-3'
F40F9.1-A*	5'-gggcatttgtcgtaattcca-3'
F40F9.1-B	5'-AGTCGACCTGCAGGCATGCAAGCTtcaacaagtgagatagaagcaaaa-3'
F40F9.2-A	5'-ttgaacctactaccaagggttg-3'
F40F9.2-A*	5'-atattaaccggaccaatgatacc-3'
F40F9.2-B	5'-AGTCGACCTGCAGGCATGCAAGCTccatatccttgctcgattctgt-3'
R155.1-A	5'-cttttgctcgcctaactgattt-3'
R155.1-A*	5'-gtgaaatgaaatgcgaaaggtag-3'
R155.1-B	5'-AGTCGACCTGCAGGCATGCAAGCTtccgactacgccgattgt-3'
T01D3.5-A	5'-cagagaaacgaactctcacgg-3'
T01D3.5-A*	5'-ctcacggtccaggtgttttt-3'
T01D3.5-B	5'-AGTCGACCTGCAGGCATGCAAGCTacttaccccctcgattgtctg-3'
T28F3.3-A	5'-ttatttttgcccaatcaggttaat-3'
T28F3.3-A*	5'-cttttagttccagttctgctgtga-3'
T28F3.3-B	5'-AGTCGACCTGCAGGCATGCAAGCTagttgcaatcggatttctgtaaa-3'
Y6B3B.10-A	5'-gtgtgctcttgtattggctcag-3'
Y6B3B.10-A*	5'-tctatgggttttgtgtttagggtt-3'
Y6B3B.10-B	5'-AGTCGACCTGCAGGCATGCAAGCTccaaggattttgtattcctttcc-3'
ZK721.1-A	5'-atcacttcaatcctgctcaacat-3'
ZK721.1-A*	5'-tccaaatcgacgtcatcaaa-3'
ZK721.1-B	5'-AGTCGACCTGCAGGCATGCAAGCTggtcctgatagcgcctga-3'
ZK858.6-A	5'-catcgacgttttgtccttatga-3'
ZK858.6-A*	5'-tgcattattttacggacagacg-3'
ZK858.6-B	5'-AGTCGACCTGCAGGCATGCAAGCTccaactgccaacgattattgttat-3'
